# Supplementary material for: Novel and Accessible Physical Recycling for Expanded Polystyrene Waste with the Use of Acetone as a Solvent and Additive Manufacturing (Direct Ink-Write 3D Printing)
Source: Polymers (Basel). 2023 Sep 26;15(19):3888. doi: 10.3390/polym15193888 (PMC10575267; doi:10.3390/polym15193888)
Supplement: Supplementary file 1 [file polymers-15-03888-s001.zip]

Archive with 3 entries (3 files):
- polymers-2561356-supplementary.pdf
- VIDEO S1.mp4
- VIDEO S2.mp4
